# Supplementary material for: Human Milk Oligosaccharides in Combination with Galacto- and Long-Chain Fructo-Oligosaccharides Enhance Vaccination Efficacy in a Murine Influenza Vaccination Model
Source: Nutrients. 2024 Aug 26;16(17):2858. doi: 10.3390/nu16172858 (PMC11397401; doi:10.3390/nu16172858)
Supplement: Supplementary file 1 [file nutrients-16-02858-s001.zip]

Archive with 1 entries (1 files):
- nutrients-3164462-supplementary.pdf
